# Supplementary material for: Consumption Patterns of Sugar-Sweetened Beverages and Association with Undernutrition among Children Aged 9–17 Years in Guangzhou, China: A Cross-Sectional Study
Source: Nutrients. 2024 Feb 26;16(5):650. doi: 10.3390/nu16050650 (PMC10935377; doi:10.3390/nu16050650)
Supplement: Supplementary file 1 [file nutrients-16-00650-s001.zip]

Archive with 1 entries (1 files):
- nutrients-2853016-supplementary.pdf
